# Supplementary material for: Comparing Stenting with Medical Therapy Versus Medical Therapy Alone in Patients with Intracranial Atherosclerotic Stenosis: A Current Systematic Review and Meta-Analysis
Source: Clin Pract. 2025 Jun 19;15(6):113. doi: 10.3390/clinpract15060113 (PMC12191942; doi:10.3390/clinpract15060113)
Supplement: Supplementary file 1 [file clinpract-15-00113-s001.zip]

Archive with 1 entries (1 files):
- clinpract-3677697-supplementary.pdf
